# Supplementary material for: A computational framework for ptychographic reconstructions
Source: Proc Math Phys Eng Sci. 2016 Dec;472(2196):20160640. doi: 10.1098/rspa.2016.0640 (PMC5247528; doi:10.1098/rspa.2016.0640)
Supplement: Example ptychographic dataset (Figure 5) [file rspa20160640supp1.zip]

Archive with 1 entries (1 files):
- rspa20160640_si_001.ptyd
