# Supplementary material for: A computational framework for ptychographic reconstructions
Source: Proc Math Phys Eng Sci. 2016 Dec;472(2196):20160640. doi: 10.1098/rspa.2016.0640 (PMC5247528; doi:10.1098/rspa.2016.0640)
Supplement: Example reconstruction script [file rspa20160640supp2.py]

def fourier_update(pods):
    pod = pods.values()[0]
    # Get Magnitude and Mask.
    mask = pod.mask
    modulus = np.sqrt(np.abs(pod.diff))
    # Create temporary buffers.
    Imodel = np.zeros_like(pod.diff)
    err = 0.                             
    Dphi = {}                                
    # Propagate the exit waves.
    for gamma, pod in pods.iteritems():
        Dphi[gamma] = pod.fw(2.*pod.probe*pod.object - 1.*pod.exit)
        Imodel += Dphi[gamma] * Dphi[gamma].conj()
    # Calculate common correction factor.
    factor = (1-mask) + mask * modulus / (np.sqrt(Imodel) + 1e-10)
    # Apply correction and propagate back.
    for gamma, pod in pods.iteritems():
        df = pod.bw(factor*Dphi[gamma]) - pod.probe*pod.object
        pod.exit += df
        err += np.mean(np.abs(df*df.conj()))
    # Return difference map error on exit waves.
    return err

def probe_update(probe, norm, pods, fill=0.):
    probe *= fill
    norm << fill + 1e-10
    for name, pod in pods.iteritems():
        if not pod.active: continue
        probe[pod.pr_view] += pod.object.conj() * pod.exit
        norm[pod.pr_view] += pod.object * pod.object.conj()
    probe.allreduce()   # MPI call
    norm.allreduce()    # MPI call
    probe /= norm

def object_update(obj, norm, pods, fill=0.):
    obj *= fill
    norm << fill + 1e-10
    for pod in pods.itervalues():
        if not pod.active: continue
        pod.object += pod.probe.conj() * pod.exit
        norm[pod.ob_view] += pod.probe * pod.probe.conj()
    obj.allreduce()      # MPI call
    norm.allreduce()     # MPI call
    obj /= norm

def iterate(ptycho, num):
    # generate container copies
    obj_norm = ptycho.obj.copy(fill=0.)
    probe_norm = ptycho.probe.copy(fill=0.)
    errors = []
    for i in range(num):
        err = 0
        # fourier update
        for di_view in ptycho.diff.V.itervalues():
            if not di_view.active: continue
            err += fourier_update(di_view.pods)
        # object update
        object_update(ptycho.obj, obj_norm, ptycho.pods,0.1)
        # probe update
        probe_update(ptycho.probe, probe_norm, ptycho.pods,0.0)           
        # print error
        errors.append(err)
        if i % 3==0: print i,err
    
    # cleanup
    ptycho.obj.delete_copy([obj_norm.ID])
    ptycho.probe.delete_copy([probe_norm.ID])
    #return error
    return errors

## Reconstruction script starts here ##
import numpy as np
from ptypy import utils as u
from ptypy.core import Ptycho

# Create input parameter tree.
p = u.Param()  
p.verbose_level = 3                              
p.data_type = "single"                           
p.scan = u.Param()
p.scans = u.Param()

# Describe data source.
p.scans.usaf = u.Param()
p.scans.usaf.data = u.Param()
p.scans.usaf.data.source = 'file' 
p.scans.usaf.data.dfile = 'test_pattern_roi.ptyd' # same directory 

# Describe initial guess for illumination
p.scans.usaf.illumination = u.Param()
p.scans.usaf.illumination.aperture = u.Param()
p.scans.usaf.illumination.aperture.size = 300e-6 

# Pass input parameters to Ptycho instance, level=2 will create the pods.
P = Ptycho(p, level=2)

# Run reconstruction.
errors = iterate(P,120)

# Save reconstruction.
P.save_run('test_pattern_DM120.ptyr')
